# Supplementary material for: Gut Microbiota and Intestinal Monodomination as a Predictor for Bacteremia in Allogeneic Hematopoietic Cell Transplant Recipients
Source: J Infect Dis. 2026 Feb 24;234(1):e81–9. doi: 10.1093/infdis/jiag005 (PMC13431778; doi:10.1093/infdis/jiag005)
Supplement: jiag005_Supplementary_Data [file jiag005_supplementary_data.zip]

Archive with 17 entries (17 files):
- Gut_Microbiota_and_Bacteremia_Supplementary.docx
- Supplementary_Figure_01.pdf
- Supplementary_Figure_02.pdf
- Supplementary_Figure_03.pdf
- Supplementary_Figure_04.pdf
- Supplementary_Figure_05.pdf
- Supplementary_Figure_06.pdf
- Supplementary_Figure_07.pdf
- Supplementary_Figure_08.pdf
- Supplementary_Table_01.xlsx
- Supplementary_Table_02.pdf
- Supplementary_Table_03.pdf
- Supplementary_Table_04.pdf
- Supplementary_Table_05.pdf
- Supplementary_Table_06.pdf
- Supplementary_Table_07.pdf
- Supplementary_Table_08.pdf
