# Supplementary material for: Gut Microbiota and Intestinal Monodomination as a Predictor for Bacteremia in Allogeneic Hematopoietic Cell Transplant Recipients
Source: J Infect Dis. 2026 Feb 24;234(1):e81–9. doi: 10.1093/infdis/jiag005 (PMC13431778; doi:10.1093/infdis/jiag005)
Supplement: jiag005_Supplementary_Data [file jiag005_supplementary_data.zip › Supplementary_Table_01.xlsx]

## Sheet: A) mock
	Gut Microbiota Dataset - Mock bacterial community controls
	Bacterial Taxa	mock_1	mock_2	mock_3	mock_4	mock_5	mock_6	mock_7	mock_8	mock_9
	Staphylococcus epidermidis	11579	13547	13914	18922	9947	8933	11537	14780	30995
	Escherichia coli	7122	8334	2819	3702	6383	6238	6784	2635	5497
	Porphyromonas gingivalis	5332	9062	2323	3452	3507	3269	4847	1856	4234
	Streptococcus mutans	4715	5407	1917	2824	3184	2981	3725	1649	3431
	Clostridium beijerinckii	1052	1102	537	764	741	687	1049	473	1062
	Staphylococcus aureus	482	508	183	244	360	278	369	271	488
	Streptococcus agalactiae	401	411	239	356	386	391	475	196	478
	Rhodobacter	168	159	122	131	239	230	401	82	230
	Pseudomonas aeruginosa	75	77	38	51	61	96	116	30	101
	Acinetobacter baumannii	51	83	44	57	62	60	92	27	87
	Lactobacillus gasseri	38	54	30	44	48	48	52	28	56
	Neisseria meningitidis	29	31	0	36	40	48	64	0	40
	Helicobacter pylori	25	25	0	33	0	0	30	0	30
	Total Reads	31069	38800	22166	30616	24958	23259	29541	22027	46729
	All bacterial taxa in the ATCC mock community above 0.02% were detected except Cutibacterium acnes.
	There is one mismatch in the reverse primer used in our study at the 3' end of the V3-V4 region of the 16S rRNA gene sequence of C. acnes ATCC 11828 in the mock community which may impact amplification efficiency.

## Sheet: B) DNA_extraction
	Gut Microbiota Dataset - DNA Extraction Controls (sham swabs from lab subjected to DNA extraction)
	Species	buffer_1	buffer_2	buffer_3	buffer_4
	Escherichia coli	30	27	25	55
	TOTAL_READS_PER_SAMPLE	30	27	25	55
	53 DNA extraction controls were included in the dataset. After removal of bacterial taxa represented by fewer than 25 reads, only 4 of 53 (7.6%) DNA extraction samples had detectable sequences.

## Sheet: C) no-template PCR
	Gut Microbiota Dataset - PCR no-template controls (water in PCR)
	Species	water_1	water_2	water_3	water_4	water_5	water_6	water_7
	Escherichia coli	34	38	29	27	0	58	25
	Klebsiella pneumoniae	0	0	0	0	39	0	0
	TOTAL_READS_PER_SAMPLE	34	38	29	27	39	58	25
	135 no template controls were included in the dataset. After removal of bacterial taxa represented by fewer than 25 reads, only 7 of 135 (5.2%) no template controls had detectable sequences.

## Sheet: D) filtered_taxa
	List of bacterial taxa filtered from gut dataset prior to statistical analyses
	tax_name
	Abyssivirga	Mesosutterella multiformis/Sutterella stercoricanis
	Acinetobacter indicus	Mixta calida
	Acinetobacter indicus/radioresistens	Mixta/Cronobacter/Citrobacter
	Acinetobacter radioresistens	Novosphingobium
	Acinetobacter seohaensis	Oceanobacillus
	Acinetobacter tandoii	Oceanobacillus indicireducens
	Acinetobacter towneri	Oceanobacillus luteolus
	Actinomyces/Schaalia	Oceanobacillus oncorhynchi
	Aestuariispira	Oceanobacillus sojae
	Alishewanella aestuarii/agri	Odoribacteraceae
	Alishewanella agri	Oscillospira
	Alkalihalobacillus	Paenibacillus/Fontibacillus
	Alkalihalobacillus oshimensis	Pantoea stewartii
	Alphaproteobacteria	Pediococcus stilesii
	Bacillus alkalitolerans	Pelobacter
	Bacillus flexus	Peptoniphilaceae
	Bacillus gibsonii	Peptoniphilaceae/Tissierellaceae/Actinomycetaceae
	Bacillus hisashii/thermoamylovorans	Photobacterium
	Bacillus thuringiensis	Phytobacter
	Bacillus toyonensis	Phytobacter diazotrophicus
	Burkholderiaceae	Phytobacter diazotrophicus/ursingii
	Comamonadaceae	Phytobacter ursingii
	Comamonas aquatica	Pradoshia
	Comamonas testosteroni/thiooxydans	Pradoshia eiseniae
	Coprococcus/Blautia	Proteobacteria
	Corynebacteriaceae/Lachnospiraceae	Pseudobutyrivibrio
	Corynebacterium/Butyrivibrio	Pseudomonadales
	Eubacteriaceae/Clostridiales Family XIII. Incertae Sedis	Pseudomonas
	Eubacterium/Dialister	Pseudomonas alkylphenolica
	Flavobacteriales	Pseudomonas baetica
	Gammaproteobacteria	Pseudomonas brenneri
	Hungateiclostridiaceae/Ruminococcaceae	Pseudomonas chlororaphis group
	Kluyvera	Pseudomonas costantinii/tolaasii
	Kosakonia oryzae/radicincitans	Pseudomonas deceptionensis
	Kosakonia oryzendophytica	Pseudomonas donghuensis/putida
	Kosakonia pseudosacchari/sacchari	Pseudomonas entomophila
	Kosakonia sacchari	Pseudomonas fragi
	Lachnoclostridium/Enterocloster	Pseudomonas fragi/psychrophila
	Lachnoclostridium/Fusobacterium	Pseudomonas fulva/putida
	Lactobacillaceae	Pseudomonas extremaustralis/veronii
	Lysinibacillus chungkukjangi/sinduriensis	Pseudomonas gessardii/reactans
	Lysinibacillus halotolerans	Pseudomonas haemolytica/veronii
	Lysinibacillus macroides/xylanilyticus	Pseudomonas kilonensis
	Lysinibacillus odysseyi	Pseudomonas koreensis
	Lysinibacillus xylanilyticus	Pseudomonas mandelii/migulae
	Mesosutterella	Pseudomonas marginalis
	Pseudomonas mosselii/taiwanensis
	Pseudomonas nitroreducens/multiresinivorans group
	Pseudomonas oryzae
	Pseudomonas poae
	Pseudomonas psychrophila
	Pseudomonas putida group
	Pseudomonas rhodesiae
	Pseudomonas versuta
	Ralstonia solanacearum
	Ralstonia solanacearum
	Raoultella
	Raoultella electrica/Cronobacter malonaticus
	Rhodococcus <high GC Gram+>
	Rhodococcus qingshengii
	Rikenella
	Rikenellaceae
	Rouxiella chamberiensis/Rahnella aquatilis
	Rouxiella/Rahnella
	Ruminococcaceae/Christensenellaceae
	Ruminococcus/Clostridium
	Ruminococcus/Corynebacterium
	Ruminococcus/Eubacterium
	Rummeliibacillus pycnus
	Serratia ureilytica
	Shewanella algae
	Sphaerochaeta
	Sphingomonas
	Sporobacter
	Sporobacter termitidis
	Sporosarcina
	Sporosarcina ginsengisoli/soli
	Sporosarcina soli
	Staphylococcaceae
	Stenotrophomonas maltophilia/[Pseudomonas] geniculata
	Stenotrophomonas maltophilia/[Pseudomonas] hibiscicola
	Stenotrophomonas terrae
	Thermus scotoductus
	Tissierellaceae/Actinomycetaceae
	Trabulsiella
	Trabulsiella odontotermitis
	Tumebacillus
	Tyzzerella/Corynebacterium
	Veillonellales/Selenomonadales
